# Supplementary material for: Benchmarking for accountability on obesity prevention: evaluation of the Healthy Food Environment Policy Index (Food-EPI) in Australia (2016–2020)
Source: Public Health Nutr. 2021 Oct 28;25(2):488–97. doi: 10.1017/S136898002100447X (PMC8883784; doi:10.1017/S136898002100447X)
Supplement: Supplementary file 1 [file S136898002100447Xsup.zip]

Archive with 4 entries (4 files):
- S136898002100447Xsup001.docx
- S136898002100447Xsup002.docx
- S136898002100447Xsup003.docx
- S136898002100447Xsup004.docx
